# Supplementary material for: The Impact of Telemedicine on Parkinson’s Care during the COVID-19 Pandemic: An Italian Online Survey
Source: Healthcare (Basel). 2022 Jun 8;10(6):1065. doi: 10.3390/healthcare10061065 (PMC9222237; doi:10.3390/healthcare10061065)
Supplement: Supplementary file 1 [file healthcare-10-01065-s001.zip]

Archive with 2 entries (2 files):
- Survey_Neurologist.pdf
- Survey_Patient.pdf
